# Supplementary material for: Using multivariate cross correlations, Granger causality and graphical models to quantify spatiotemporal synchronization and causality between pest populations
Source: BMC Ecol. 2016 Aug 5;16:33. doi: 10.1186/s12898-016-0087-7 (PMC4974811; doi:10.1186/s12898-016-0087-7)
Supplement: Supplementary file 1 — 10.1186/s12898-016-0087-7 Actual ecological time series registered during successive growth seasons of the years 2003–2011 (3-day time intervals). W1: temperature (°C), W2: relative humidity (%), X1–X8: A. orana, Y1–Y3: A. lineatella and Z1–Z2: G. molesta moth populations (individuals). [file 12898_2016_87_MOESM1_ESM.txt]

W1	W2	W3	W4	X1	X2	X3	X4	X5	X6	X7	X8	Y1	Y2	Y3	Z1	Z2
16.6	62.6	25.71	32	0	0	0	0	0	0	0	0	5	5	16	7	5
18.06083333	70.20833333	18.06083333	70.20833333	0	1	1	0	0	0	0	0	62	60	72	18	7
16.99	75.125	17.49	74	0	0	0	0	0	0	0	0	17	22	12	8	1
16.69333333	54.66666667	23.71	31	0	0	1	1	0	0	0	0	11	10	14	0	1
15.22916667	85.5	17.53	81	0	1	1	3	3	0	1	0	8	5	6	8	6
17.83208333	80.08333333	20.95	60	3	2	3	1	1	3	5	3	6	1	8	0	4
17.8325	65.75	23.75	37	13	10	30	17	1	1	3	13	5	3	4	0	1
20.33166667	57.91666667	26.17	39	7	2	28	10	1	14	19	7	5	8	14	0	1
18.07041667	60.625	22.01	47	1	6	7	10	0	7	3	1	8	6	7	0	0
20.30333333	74.58333333	18.09	89	3	6	5	11	0	6	0	3	3	5	16	0	0
22.08208333	64.16666667	28.05	32	4	5	4	3	0	9	1	4	5	1	30	0	1
19.98916667	67.58333333	21.85	68	0	0	0	0	0	1	1	0	1	0	15	1	1
20.28875	72.83333333	26.28	42	0	0	0	0	0	0	1	0	4	1	178	1	2
19.51041667	79.375	21.09	79	0	0	0	0	0	0	0	0	13	3	81	0	1
17.015	66.20833333	22.64	37	0	0	0	0	0	0	0	0	16	6	38	1	9
18.1025	46.5	22.71	32	0	0	0	0	0	1	2	0	11	10	13	5	7
19.82875	63.41666667	25.71	40	0	0	0	0	0	0	1	0	9	12	10	9	4
21.73458333	63.29166667	27.84	35	0	0	0	1	0	1	0	0	16	24	3	3	2
24.97291667	43.625	30.38	29	0	0	0	0	0	0	0	0	4	4	1	4	4
20.61714286	55.64285714	20.61714286	55.64285714	1	0	2	0	1	0	2	1	11	12	1	3	1
20.61714286	55.64285714	20.61714286	55.64285714	0	1	0	1	1	0	0	0	6	6	4	0	0
28.6375	61.41666667	28.6375	61.41666667	2	0	0	3	2	0	6	0	4	2	1	0	0
25.10541667	76.41666667	29.55	61	0	0	0	0	1	1	5	3	5	4	1	1	0
26.10125	65.08333333	34.91	33	5	3	0	5	7	1	1	7	3	9	0	0	0
28.6375	61.41666667	21.66	94	1	8	22	16	35	7	1	22	5	8	0	6	12
26.10125	65.08333333	34.91	33	0	4	3	2	7	3	0	3	1	8	0	1	3
22.31625	94.375	22.18	98	31	8	54	1	20	20	184	54	32	53	55	5	19
23.32083333	65.375	26.94	52	4	3	13	7	1	2	0	13	4	8	12	0	8
21.06041667	74.125	27.63	49	7	8	9	19	4	2	3	9	6	19	11	3	2
24.08791667	78.29166667	29	57	23	22	19	18	14	9	3	19	7	3	4	3	7
23.65291667	77.79166667	28.13	56	15	29	6	19	27	25	10	6	12	17	11	8	7
21.69166667	66.20833333	26.43	45	10	3	1	5	8	24	2	1	2	4	4	1	11
23.4575	74.79166667	26.43	57	75	74	77	76	76	63	33	77	2	2	2	1	3
22.05291667	62	27.18	42	15	22	8	10	36	22	2	8	2	5	2	4	3
23.6825	69.41666667	28.7	51	4	6	5	7	7	19	0	5	4	2	3	4	2
22.3075	67.54166667	28.18	40	1	6	3	9	8	7	0	3	5	2	5	1	1
16.17916667	37.41666667	21.57	28	0	0	0	0	0	0	0	0	22	52	30	0	0
18.97666667	59	27.91	33	0	0	0	0	0	0	0	0	27	35	41	1	3
18.06083333	70.20833333	22.23	64	2	0	0	0	1	1	0	0	13	23	17	0	1
14.82958333	69.58333333	18.01	33	4	3	1	11	2	1	0	0	5	11	10	0	0
17.31666667	61.25	23.83	35	22	12	8	22	10	2	0	0	3	9	7	0	0
15.22916667	85.5	17.53	81	10	22	11	14	1	4	1	0	10	15	6	1	0
17.83	80.08333333	20.95	60	10	20	30	15	26	9	19	10	3	5	6	1	0
18.73	64.625	25.67	36	0	1	3	5	6	8	17	15	2	2	6	1	0
20.33	57.91666667	26.17	39	1	4	6	3	3	1	9	7	0	3	4	0	0
18.07	60.625	22.01	47	0	0	2	1	1	5	9	9	1	1	1	1	0
21.3	59.45833333	26.33	39	0	1	2	1	1	1	7	4	1	1	7	1	2
20.3	74.58333333	18.09	89	0	0	0	0	0	0	0	0	0	0	1	0	0
20.7	75.70833333	24.61	52	0	0	0	0	1	0	0	0	0	0	2	0	0
22.50166667	65	26.99	42	0	0	0	0	0	2	0	0	0	0	0	0	0
20.28875	72.83333333	26.28	42	0	2	0	0	0	4	0	0	8	6	70	1	3
18.13458333	83.5	20.31	72	0	0	0	0	0	0	0	0	7	3	32	0	1
17.015	66.20833333	22.64	37	0	0	0	1	0	1	0	0	6	6	27	1	1
18.1025	46.5	22.71	32	2	1	4	0	2	1	0	0	7	1	14	2	3
20.85416667	62.16666667	26.54	38	0	1	0	0	0	1	0	0	4	2	1	0	0
21.73458333	63.29166667	27.84	35	0	0	0	0	0	0	1	0	0	0	0	0	0
20.61714286	55.64285714	27.85	32	0	0	0	0	0	0	0	0	6	6	7	1	1
20.61714286	55.64285714	27.85	32	0	0	0	0	0	1	0	0	8	8	0	2	2
28.6375	61.41666667	29.05	56	0	0	0	1	0	0	0	0	10	18	3	1	2
25.91375	63.625	30.8	53	0	1	0	2	1	0	0	0	15	12	2	0	1
28.6375	61.41666667	29.05	56	5	5	6	7	1	2	3	2	0	1	1	9	3
25.91375	63.625	30.8	53	1	5	1	5	1	0	2	2	1	1	0	1	0
26.96791667	58.91666667	34.11	40	0	2	1	1	2	0	3	0	1	0	1	3	2
28.24375	63.375	33.82	37	1	2	2	2	0	0	2	3	0	0	0	2	2
22.31625	94.375	22.18	98	2	1	1	2	1	1	1	0	0	1	0	6	4
20.21958333	66.625	24.28	48	3	3	9	4	1	1	1	0	25	22	35	12	7
22.33375	77.33333333	28.15	53	0	3	3	0	2	0	0	0	8	11	10	2	7
24.08791667	78.29166667	29	57	1	3	6	4	1	2	1	2	15	10	4	2	4
23.74916667	52.45833333	25.61	54	2	3	10	3	1	2	1	2	12	30	12	6	5
23.21208333	62.54166667	28.58	41	10	4	19	15	0	4	3	0	30	33	6	3	5
23.22916667	53.83333333	26.1	51	4	2	7	21	3	5	6	1	7	19	6	8	2
22.89916667	64.04166667	28.58	42	9	2	12	12	6	2	7	1	10	14	6	10	3
22.3075	67.54166667	28.18	40	6	2	14	15	6	3	4	7	12	6	1	8	2
21.57708333	69.20833333	25.88	45	6	1	11	8	2	4	4	3	4	3	4	3	0
13.17	78.29166667	17.17		0	0	0	0	0	0	0	0	9	28	9	5	3
19.05	52.45833333	23.05		0	0	0	0	0	0	0	0	15	13	13	2	9
19.4	62.54166667	23.4		0	0	0	0	0	0	0	0	24	4	24	12	27
16.9	53.83333333	20.9		0	1	0	0	0	0	0	0	8	1	12	8	14
17.31	64.04166667	21.3095		1	1	1	2	0	1	0	0	1	6	11	7	9
16.89	67.54166667	20.89433333		2	2	1	1	2	0	2	0	5	6	10	2	4
17.94	69.20833333	21.93583333		4	12	2	2	3	0	4	1	0	3	2	0	0
18.39	25.10416667	22.39191667		10	6	3	2	3	1	3	1	2	0	4	0	1
17.57	24.45	21.56525		26	17	24	37	14	23	19	0	32	35	58	3	4
19.35	24.3125	23.35466667		8	11	7	8	7	16	14	6	53	24	44	0	4
21	25.15416667	25.0275		2	1	2	1	0	1	1	1	12	2	34	0	6
20.5	36.9125	24.53625		0	0	0	0	1	1	0	0	6	4	22	0	3
24.2	25.47083333	28.16916667		1	0	2	1	1	0	0	0	17	5	36	1	13
19.29	25.80416667	23.29		1	1	0	0	0	0	0	0	14	7	40	3	3
18.08	24.69166667	22.08		0	0	0	0	0	0	0	0	6	3	14	3	7
17.63	25.47083333	21.63		0	0	0	0	1	1	0	0	1	0	4	1	2
20.32	25.10416667	24.32		0	0	0	0	0	0	0	0	4	2	4	3	7
23.26	24.45	27.26		0	0	0	0	0	0	0	0	8	3	25	2	6
21.88	24.3125	25.88		0	0	0	0	0	0	0	0	10	15	25	13	15
23.92	25.15416667	27.92		0	0	0	1	0	0	2	0	29	19	14	8	16
25.6	36.9125	29.6		1	5	3	2	1	0	2	1	26	8	28	7	6
26.44	25.47083333	30.44		11	12	8	3	1	3	4	1	11	3	3	2	3
24.01	25.80416667	28.01		6	8	3	4	0	4	3	0	1	5	9	2	2
25.2	24.69166667	29.2		7	5	12	7	3	5	8	7	1	1	10	1	5
23.56	27.15833333	27.56		8	7	11	7	29	3	9	3	4	1	6	6	4
22.9	24.2375	26.9		8	19	2	6	22	3	4	2	44	16	83	23	18
25.36	26.29166667	29.36		8	21	13	31	27	12	11	7	10	9	37	23	33
24.98	24.5625	28.98		3	0	1	6	12	4	10	4	10	1	7	7	29
25.07	24.69166667	29.07		4	0	0	4	6	2	3	23	10	9	11	7	26
26.77	24.19583333	30.77		13	7	34	4	7	1	13	21	12	10	6	12	15
21.2	25.04583333	25.2		9	5	12	18	0	1	13	5	8	14	5	4	12
20.29	24.44166667	24.29		6	3	3	7	0	1	6	0	1	18	4	5	5
23.54	24.65833333	27.54		8	7	5	4	7	2	2	0	68	70	39	18	10
23.9	23.85833333	27.9		28	12	38	13	25	6	6	2	19	37	35	37	20
21.73	23.77916667	25.73		18	27	23	22	15	15	15	9	9	6	13	22	19
22.23	25.10416667	26.23		16	5	5	13	15	31	35	39	10	8	11	29	25
22.29	24.45	26.29		1	1	0	5	1	9	9	5	6	9	9	36	26
15.71333333	24.3125	16.76	23.4	0	0	0	0	0	0	0	0	16	32	15	4	17
13.55708333	25.15416667	33.17	25.4	0	0	0	0	0	0	0	0	33	29	19	3	2
14.94625	36.9125	17.14	23.4	0	0	0	0	0	0	0	0	20	16	25	1	2
17.18958333	25.47083333	34.01	25.6	0	0	0	0	0	0	0	0	12	10	9	0	2
16.02875	25.80416667	17.52	23.4	2	0	4	1	2	0	0	0	11	13	10	0	10
19.63375	24.69166667	19.81	23.4	18	24	26	15	13	5	5	4	11	16	48	2	6
23.34041667	24.19583333	40.13	27.8	6	16	21	18	17	5	5	5	4	4	16	1	4
25.74291667	25.04583333	39.67	27.7	2	10	6	5	7	7	9	4	2	2	14	9	8
26.67875	24.44166667	28.7	24.3	0	1	0	0	3	2	0	0	1	0	4	3	4
25.335	24.65833333	33.59	25.5	0	0	0	0	0	1	0	0	23	9	20	1	9
23.09916667	23.85833333	25.95	23.8	0	0	0	0	0	0	0	0	13	9	4	2	12
19.77375	23.77916667	26.34	23.9	0	0	0	0	0	0	0	0	1	1	4	1	2
17.53	25.10416667	16.76	23.4	0	0	0	0	0	0	0	0	1	1	2	0	2
21.00458333	24.45	31.93	25	0	0	0	0	0	0	0	0	1	0	1	3	2
22.84916667	24.3125	28.31	24.2	1	0	0	0	0	0	0	0	5	0	2	4	6
28.9	25.15416667	39.67	27.7	0	0	0	0	0	0	0	0	1	0	2	9	11
27.52625	36.9125	34.85	25.9	0	0	0	0	0	0	0	0	0	7	0	5	10
29.35166667	25.47083333	38.32	27.1	2	0	0	0	0	0	0	0	17	42	22	4	10
31.68125	25.80416667	41.52	28.5	5	1	2	0	0	0	0	0	20	18	31	3	10
24.05208333	32.02083333	30.71	24.7	8	9	0	10	2	1	7	3	23	14	14	1	11
25.71291667	27.05416667	33.59	25.5	8	2	4	1	1	4	4	3	13	5	27	3	14
24.5575	28.62916667	28.7	24.3	1	0	2	1	1	0	2	1	23	13	18	0	9
28.95	24.98333333	37.88	26.9	4	0	8	0	1	2	3	1	7	5	13	2	9
26.93541667	24.47916667	34.01	25.6	6	2	10	2	1	1	9	1	4	3	5	7	16
28.00416667	25.21666667	38.77	27.3	8	6	18	3	1	3	11	0	6	2	3	35	34
29.50875	25.14166667	40.59	28	4	6	4	2	2	4	6	2	12	21	31	63	51
28.15375	25.35833333	41.52	28.5	0	16	16	8	3	0	1	2	20	32	14	19	36
29.85583333	25.00416667	39.67	27.7	8	11	5	6	4	0	0	3	11	10	7	14	16
28.0075	24.60416667	33.17	25.4	6	19	6	12	4	1	1	8	8	3	5	15	24
23.50958333	23.79166667	24.4	23.6	7	13	14	15	3	3	5	1	5	3	2	15	24
25.61541667	28.0125	44.89	30.1	11	5	16	23	7	7	8	18	5	3	4	14	32
15.85625	24.1375	29.9	24.5	0	0	0	0	0	0	0	0	12	19	14	5	9
16.93416667	24.8875	33.59	25.5	0	0	0	0	1	0	0	0	32	34	28	5	7
14.05125	24.375	17.52	23.4	0	0	0	0	0	0	0	0	12	16	7	8	11
19.39291667	25.725	27.52	24.1	0	0	1	2	0	0	0	0	9	10	10	4	5
19.09333333	23.75	23.24	23.5	1	0	0	2	0	0	0	0	8	8	5	9	5
16.41541667	23.5875	20.19	23.4	0	0	0	3	2	1	1	0	8	9	8	4	3
22.03083333	24.375	37	26.6	3	2	1	11	7	3	1	1	11	7	7	3	3
25.37333333	24.7	41.52	28.5	5	2	2	10	2	6	0	3	4	4	0	8	8
24.33458333	24.35	34.85	25.9	4	5	7	3	6	2	1	1	3	4	2	4	5
25.66083333	24.52916667	34.43	25.7	35	37	38	55	52	20	34	27	70	116	71	19	21
24.16875	24.40416667	34.01	25.6	12	9	10	4	8	5	13	12	17	10	18	7	5
20.5475	23.49166667	29.1	24.4	7	5	4	0	3	9	8	0	7	5	12	11	15
21.59541667	23.75	24.4	23.6	3	0	0	1	2	3	6	4	11	8	14	10	7
21.83166667	24.66666667	31.12	24.8	0	1	2	1	4	0	1	3	1	2	2	3	13
22.48166667	25.31666667	29.1	24.4	1	3	1	0	0	1	0	2	2	3	2	10	15
23.0125	24.09166667	31.12	24.8	0	0	1	0	3	0	0	0	0	1	0	6	20
24.41708333	24.4	34.85	25.9	0	0	1	0	0	2	0	2	5	2	2	25	22
24.14875	24.30833333	32.76	25.2	0	3	2	1	0	1	0	1	3	9	8	15	15
26.19791667	24.34166667	31.93	25	5	8	4	5	9	0	1	2	7	8	4	25	45
27.93125	24.8	37	26.6	4	8	0	4	3	4	1	4	6	11	6	20	41
29.62208333	25.075	38.77	27.3	8	14	9	10	7	3	1	7	11	12	8	16	22
30.90041667	25.41666667	40.13	27.8	8	10	9	12	4	7	0	10	11	9	7	7	13
29.97208333	25.1375	38.77	27.3	18	9	8	23	6	4	1	1	4	9	6	7	8
30.7875	25.52083333	41.99	28.7	10	8	3	11	7	3	5	1	3	3	4	4	7
33.03916667	25.90416667	40.13	27.8	6	0	0	1	2	0	3	1	0	3	1	0	0
28.76041667	24.88333333	37.44	26.8	1	3	2	0	0	1	1	4	4	1	1	1	0
27.91541667	24.6875	35.27	26	1	0	6	2	3	5	4	6	1	3	4	0	1
28.95333333	25.02916667	36.13	26.3	6	1	7	3	5	3	13	7	2	0	0	1	1
26.0825	24.62916667	35.7	26.2	9	2	7	2	10	6	8	10	1	0	5	8	3
28.57125	25.1875	37.88	26.9	3	6	9	1	1	3	3	3	2	0	4	7	3
29.03875	25.04166667	35.7	26.2	1	0	4	0	3	3	7	3	0	0	2	5	3
27.97833333	25.3125	41.05	28.3	1	0	3	0	1	3	3	5	0	1	1	4	1
31.08125	25.67083333	41.05	28.3	35	4	26	21	32	7	14	16	25	21	16	16	20
30.82916667	25.7625	41.52	28.5	22	12	13	16	9	4	11	5	7	12	7	14	28
31.4875	25.63333333	41.52	28.5	21	30	20	18	16	21	28	15	11	21	12	19	18
30.99125	25.75416667	40.13	27.8	13	16	4	8	1	11	8	11	2	5	9	6	8
29.84458333	25.19166667	39.22	27.5	3	15	2	2	1	3	6	5	5	4	1	8	24
29.17416667	24.85	36.13	26.3	10	8	1	2	4	8	1	4	3	5	1	7	4
28.42416667	24.6875	35.27	26	2	4	0	2	2	3	1	1	1	2	1	6	8
27.50833333	24.625	35.7	26.2	3	3	0	2	3	3	1	1	2	2	1	2	10
25.92333333	24.5875	37.44	26.8	6	4	0	1	0	5	0	0	1	1	2	4	3
27.485	24.76666667	38.77	27.3	2	1	0	0	0	2	2	3	0	1	2	6	12
28.78791667	25.1125	45.39	30.4	2	1	0	2	1	2	4	2	1	4	1	16	6
28.37416667	25.2125	49.02	32.5	2	0	1	1	2	1	1	2	2	1	0	7	4
23.24	23.5	23.63	23.6	1	0	0	0	0	0	0	0	6	10	22	13	0
22.302	23.55	20.19	23.4	0	1	1	0	0	0	1	0	14	30	38	16	3
21.61333333	23.5375	25.56	23.8	51	9	14	17	9	8	1	3	47	68	68	18	8
19.69541667	23.41666667	22.09	23.4	49	17	19	40	10	20	8	15	15	20	16	1	7
20.25625	23.47916667	24.01	23.6	37	29	33	44	22	43	22	21	12	17	15	0	0
19.22083333	23.42916667	21.33	23.4	12	35	33	10	23	40	18	10	16	9	21	2	3
22.04291667	23.55	24.79	23.7	14	29	31	11	21	15	19	19	7	4	9	1	0
24.00208333	23.68333333	26.73	23.9	2	3	2	1	3	8	6	11	0	1	8	0	1
24.39666667	23.6875	27.52	24.1	2	1	2	4	2	6	5	3	3	0	8	1	0
25.06708333	23.7875	26.34	23.9	1	2	2	6	4	12	1	1	18	11	15	2	1
27.5575	24.18333333	30.31	24.6	5	1	4	21	4	10	1	4	12	17	26	12	3
25.8125	23.82916667	27.91	24.1	6	2	10	16	7	5	1	2	11	6	25	5	7
24	23.6125	25.95	23.8	14	5	8	21	2	8	0	4	10	3	13	5	3
25.455	23.7875	26.73	23.9	17	5	10	21	9	3	2	7	18	5	9	11	10
22.78666667	23.525	25.17	23.7	9	5	4	26	3	5	1	4	0	5	6	8	11
23.19625	23.5375	23.24	23.5	8	10	13	37	5	12	1	10	2	1	4	7	8
20.77666667	23.4125	22.48	23.5	7	12	11	28	8	9	1	6	3	9	7	11	6
25.02916667	23.77083333	27.91	24.1	1	2	4	7	2	4	0	2	0	4	4	3	5
25.59375	23.83333333	26.73	23.9	1	0	2	0	1	1	0	0	2	5	3	10	11
27.63333333	24.2125	28.7	24.3	1	1	0	0	0	3	2	0	7	8	6	13	9
29.16666667	24.52083333	31.12	24.8	8	1	4	2	0	1	4	1	9	13	6	5	6
31.01958333	24.9375	33.17	25.4	8	2	2	9	4	9	6	7	11	18	8	7	4
31.47958333	24.98333333	32.76	25.2	21	11	7	8	15	14	18	7	32	48	23	21	22
32.41208333	25.27916667	34.43	25.7	18	15	6	24	9	14	13	9	18	25	20	8	9
32.47416667	25.31666667	34.85	25.9	15	8	1	7	6	11	7	6	9	12	12	4	3
31.37958333	24.99166667	31.93	25	13	30	13	16	14	12	8	6	23	14	10	7	4
30.59958333	25.9125	33.59	25.5	16	6	10	11	14	12	7	2	6	13	13	4	6
29.99041667	24.69583333	31.93	25	18	6	15	14	10	8	7	2	15	17	10	5	3
31.27916667	24.97916667	33.17	25.4	8	7	21	8	6	5	1	2	9	21	26	8	7
31.06333333	24.92083333	32.76	25.2	23	26	28	13	10	8	9	6	19	19	19	5	16
30.17875	24.77083333	31.52	24.9	14	14	24	5	7	6	14	6	10	14	10	8	7
30.4475	24.76666667	31.93	25	27	35	29	12	19	12	12	12	14	23	14	20	22
27.46791667	24.15	28.7	24.3	13	16	8	5	20	10	10	9	5	4	4	10	9
29.86	24.64166667	31.12	24.8	6	15	16	6	5	13	10	6	5	7	1	16	6
31.61125	25.04583333	33.59	25.5	24	34	20	15	14	17	23	9	7	6	6	13	17
29.41833333	24.68333333	30.31	24.6	8	12	14	10	14	14	13	7	7	7	5	9	21
28.36166667	27.72083333	25.17	23.7	13	18	31	27	15	9	16	11	46	60	35	15	8
31.63708333	25.05416667	27.91	24.1	8	6	11	17	5	5	1	4	12	28	9	14	4
31.25333333	25.02083333	25.95	23.8	4	12	9	8	5	3	0	1	5	6	3	9	5
32.2375	25.27083333	26.73	23.9	15	2	23	12	6	3	1	8	15	24	6	14	6
31.2275	24.98333333	26.73	23.9	11	27	30	21	10	6	11	6	8	20	5	19	5
31.01791667	24.925	26.34	23.9	26	18	32	40	32	8	10	23	11	20	1	20	9
27.75333333	24.21666667	27.12	24	6	6	6	2	5	3	7	2	4	2	2	0	3
30.51	25.05	34.01	25.6	8	13	7	6	6	1	7	1	3	0	1	3	3
28.14166667	24.42916667	31.12	24.8	7	8	12	10	14	6	9	7	4	4	4	5	3
28.55666667	24.6125	31.93	25	5	5	10	11	9	2	5	1	0	3	1	3	5
29.61	24.80416667	34.01	25.6	5	8	5	6	1	1	2	1	0	1	0	0	3
29.8	24.775	33.17	25.4	8	10	4	6	1	1	1	4	2	0	0	3	2
28.10666667	24.33333333	30.71	24.7	6	4	5	4	1	0	0	4	3	1	1	0	2
24.59083333	23.70416667	27.91	24.1	2	2	4	3	4	4	0	4	7	6	1	5	3
25.50625	23.85	28.31	24.2	4	10	8	6	2	3	1	11	9	13	3	5	5
22.87916667	23.69166667	27.52	24.1	3	5	9	12	1	4	3	10	6	12	7	2	2
26.3425	24.1875	29.1	24.4	5	7	12	5	3	6	1	5	10	14	11	3	2
29.08041667	24.67083333	32.76	25.2	11	3	10	5	4	7	5	6	7	4	2	11	4
29.41875	24.77916667	33.59	25.5	5	12	12	2	8	4	6	4	4	10	1	4	3
28.40958333	24.4375	31.12	24.8	7	16	7	6	7	14	2	4	7	9	0	2	6
21.77375	23.8625	23.63	23.6	38	12	82	52	18	24	42	23	12	5	5	0	0
22.6675	24.0125	24.4	23.6	20	27	18	25	20	52	33	32	12	8	9	0	0
23.205	24.14166667	25.17	23.7	23	51	8	22	20	31	21	17	7	10	9	0	0
23.83583333	24.2625	25.56	23.8	21	56	16	16	12	39	19	19	8	7	4	0	0
23.53458333	23.925	25.95	23.8	10	29	4	9	13	29	21	5	5	2	2	0	0
27.345	24.725	27.52	24.1	6	17	7	3	2	21	5	4	4	2	2	0	0
19.99583333	23.55416667	19.81	23.4	5	13	6	7	4	21	5	4	3	6	4	2	0
20.99625	23.86666667	20.95	23.4	3	3	2	4	2	9	1	2	0	1	0	0	0
25.6775	24.30833333	27.91	24.1	6	3	1	6	5	19	0	1	4	1	0	0	0
24.45833333	23.8875	25.95	23.8	1	0	0	2	2	3	0	1	4	0	0	0	0
20.69583333	23.4125	22.09	23.4	10	8	2	5	6	6	1	1	12	3	4	1	0
22.57416667	23.7375	23.63	23.6	1	1	1	3	5	2	0	1	2	0	1	0	1
25.58125	24.30416667	27.52	24.1	2	2	2	5	12	5	0	1	2	1	0	0	0
28.35125	24.62083333	30.31	24.6	4	4	4	6	15	2	0	3	6	1	0	2	2
29.8425	25.04583333	31.93	25	2	2	2	1	5	2	3	2	6	0	0	0	1
29.4275	24.725	32.34	25.1	9	23	37	40	56	2	2	2	2	5	2	0	1
31.57416667	25.26666667	33.17	25.4	15	35	37	29	32	5	7	2	6	1	2	0	0
28.07583333	24.57083333	25.56	23.8	21	32	36	20	9	13	14	21	6	5	3	0	0
23.57625	23.73333333	24.4	23.6	19	36	26	27	12	42	23	30	7	7	15	0	0
24.48958333	24.2125	24.79	23.7	12	12	4	5	3	15	5	3	2	12	2	1	1
27.30125	24.4875	30.31	24.6	14	35	19	7	7	16	15	12	7	9	8	0	0
28.60916667	24.60416667	30.31	24.6	10	8	29	13	18	9	23	2	17	17	9	0	0
26.31666667	24.175	23.24	23.5	27	19	17	32	14	16	26	4	10	4	11	1	1
29.98708333	25.05	31.93	25	10	31	33	37	53	16	12	20	14	29	13	0	1
27.78291667	24.59583333	30.31	24.6	5	26	12	20	29	23	3	7	20	28	9	0	0
32.07708333	25.5	34.43	25.7	13	43	24	7	38	12	16	14	24	15	6	0	0
31.97	25.3625	34.01	25.6	5	14	14	12	24	9	9	19	9	16	1	0	0
31.24458333	25.225	34.01	25.6	7	20	12	6	7	12	6	11	10	5	3	1	1
31.17791667	25.19166667	33.59	25.5	9	15	13	6	6	5	1	6	4	3	2	1	1
31.66833333	25.3875	34.85	25.9	5	11	3	4	1	7	2	5	1	1	1	0	0
25.18	24.16666667	24.79	23.7	7	16	5	10	5	8	4	10	0	2	2	0	0
27.12125	24.48333333	29.9	24.5	0	2	3	3	0	1	1	4	3	1	1	0	0
31.01125	25.2375	34.01	25.6	39	23	66	58	62	8	11	17	23	16	3	1	1
29.40125	24.81666667	31.93	25	11	25	9	16	11	4	6	1	2	8	4	1	0
30.34625	25.02083333	33.17	25.4	32	37	26	55	30	11	21	27	12	22	3	0	1
31.07916667	25.22916667	34.43	25.7	20	21	24	13	8	13	22	26	2	5	3	0	0
31.94695652	25.55217391	35.27	26	21	11	18	19	9	4	24	7	2	14	3	0	0
17.105	23.5875	20.57	23.4	1	0	0	0	0	0	0	0	1	0	0	0	0
19.66291667	23.65	23.63	23.6	0	0	0	0	0	0	0	0	4	3	0	0	0
21.13041667	23.73333333	23.24	23.5	2	1	1	3	3	0	0	0	5	1	0	0	0
17.62125	23.74166667	20.57	23.4	0	2	2	2	6	0	0	0	5	2	0	0	0
12.61083333	23.8125	13.32	23.7	9	2	5	5	18	6	0	0	1	7	1	0	0
16.06833333	23.5625	20.19	23.4	6	9	12	0	2	4	0	2	13	2	1	0	0
20.3825	23.8125	24.4	23.6	14	4	18	11	9	3	7	1	10	5	1	0	0
21.06	23.57083333	23.24	23.5	44	26	50	38	21	22	72	26	14	9	2	0	0
19.87875	23.55833333	23.63	23.6	18	8	26	22	10	4	26	22	13	4	1	1	1
21.79125	23.86666667	26.34	23.9	7	35	20	35	12	8	22	24	8	4	3	0	1
24.92625	24.05416667	28.7	24.3	11	16	19	23	18	6	32	23	12	3	3	0	0
25.115	23.925	28.7	24.3	3	4	2	2	3	6	5	7	3	2	2	0	0
25.37875	24.09583333	29.9	24.5	2	0	1	15	1	5	5	12	6	2	1	0	0
25.43916667	24.08333333	29.5	24.4	0	0	1	6	4	6	1	9	2	3	4	0	0
23.92625	23.7625	24.79	23.7	0	1	0	2	0	0	0	1	1	1	0	1	0
26.60583333	24.23333333	29.5	24.4	0	0	1	2	0	0	4	1	2	0	2	0	0
25.81083333	24.0375	29.1	24.4	0	0	0	0	0	1	1	1	3	0	0	0	0
29.1475	24.8375	31.12	24.8	1	0	0	0	0	1	0	1	2	0	0	0	0
27.67375	24.4875	31.12	24.8	0	0	0	0	0	0	0	0	3	1	0	0	0
24.38291667	23.84166667	29.1	24.4	0	0	0	0	0	0	0	1	0	0	0	0	0
29.65791667	24.8875	32.34	25.1	1	0	1	3	0	0	0	0	1	0	0	0	0
28.22125	24.57083333	31.12	24.8	0	5	4	3	2	1	1	2	0	0	0	0	0
30.19583333	25	34.01	25.6	11	11	19	19	7	8	10	19	1	0	0	0	0
26.81625	24.3625	29.5	24.4	10	28	30	26	5	38	5	11	2	1	4	0	0
26.51916667	24.19583333	30.71	24.7	15	72	21	14	2	8	5	11	5	3	2	0	0
24.205	23.74583333	29.1	24.4	26	37	26	15	5	7	8	4	4	1	2	0	1
28.08958333	24.56666667	30.71	24.7	30	34	48	19	10	8	17	13	11	0	2	0	1
28.66125	24.58333333	32.76	25.2	13	14	9	4	0	2	9	1	4	0	1	0	0
31.61166667	25.3125	36.13	26.3	26	5	5	4	3	3	6	7	8	0	1	0	0
31.90041667	25.37916667	35.27	26	21	0	2	2	1	1	2	4	6	0	0	0	0
31.51041667	25.23333333	34.85	25.9	6	4	6	8	8	1	12	4	5	0	1	0	0
31.8425	25.39166667	35.27	26	10	6	8	13	12	2	19	7	7	4	1	1	0
31.33291667	25.1375	34.43	25.7	6	6	2	14	7	0	12	1	10	1	2	0	0
30.42875	25.05	33.59	25.5	2	3	4	7	14	4	7	4	2	1	0	0	0
29.75833333	24.8875	32.76	25.2	4	3	6	10	20	6	10	6	2	1	0	0	0
30.27625	25.00416667	34.01	25.6	0	4	0	2	5	2	9	5	3	1	0	0	0
29.95375	24.85	33.59	25.5	1	2	16	13	3	0	1	4	4	0	1	0	0
28.82333333	24.675	31.52	24.9	1	13	20	28	9	4	8	3	2	1	1	0	1
30.38708333	24.92083333	33.59	25.5	3	20	28	30	15	6	8	5	4	2	2	0	0
28.52	24.51666667	30.71	24.7	10	4	41	28	5	4	7	6	2	2	1	0	0
28.58083333	24.43333333	33.17	25.4	6	36	55	39	17	2	22	11	12	1	1	0	0
26.18291667	24.25	29.9	24.5	8	46	24	13	29	8	21	22	2	1	3	0	0
29.97916667	24.9125	34.85	25.9	31	38	12	19	43	7	27	19	5	5	2	0	0
